# Supplementary material for: panomiX: Investigating mechanisms of trait emergence through multi-omics data integration
Source: Plant Phenomics. 2025 Oct 11;7(4):100131. doi: 10.1016/j.plaphe.2025.100131 (PMC13109294; doi:10.1016/j.plaphe.2025.100131)
Supplement: Multimedia component 5 [file mmc5.xlsx]

## Sheet: Sheet1
Feature_ID	Phenotypes	Shap_values	Association	Model
C06p39650.1_BnaDAR	fresh weight at 28 DAS	0.265815	1	Trans->Pheno
C06p42580.1_BnaDAR	fresh weight at 28 DAS	0.214609	1	Trans->Pheno
C06p32710.1_BnaDAR	fresh weight at 28 DAS	0.182482	1	Trans->Pheno
C02p16570.1_BnaDAR	fresh weight at 28 DAS	0.159807	1	Trans->Pheno
C05p43970.1_BnaDAR	fresh weight at 28 DAS	0.145473	1	Trans->Pheno
C06p42510.1_BnaDAR	fresh weight at 28 DAS	0.0978347	1	Trans->Pheno
C02p16640.1_BnaDAR	fresh weight at 28 DAS	0.0947119	1	Trans->Pheno
C06p29830.1_BnaDAR	fresh weight at 28 DAS	0.0816993	1	Trans->Pheno
C06p23560.1_BnaDAR	fresh weight at 28 DAS	0.0813689	1	Trans->Pheno
A03p40320.1_BnaDAR	fresh weight at 28 DAS	0.0409292	1	Trans->Pheno
A03p39940.1_BnaDAR	estimated biovolume at 10 DAS	5201.19	1	Trans->Pheno
C07p15860.1_BnaDAR	estimated biovolume at 10 DAS	2970.44	1	Trans->Pheno
A01p07860.1_BnaDAR	estimated biovolume at 10 DAS	2181.07	1	Trans->Pheno
C07p57790.1_BnaDAR	estimated biovolume at 10 DAS	1901.48	1	Trans->Pheno
A02p02170.1_BnaDAR	estimated biovolume at 10 DAS	1457.04	1	Trans->Pheno
C04p09070.1_BnaDAR	estimated biovolume at 10 DAS	1408.85	-1	Trans->Pheno
A03p24060.1_BnaDAR	estimated biovolume at 10 DAS	1230.32	1	Trans->Pheno
C03p36030.1_BnaDAR	estimated biovolume at 10 DAS	1070.72	1	Trans->Pheno
C03p52690.1_BnaDAR	estimated biovolume at 10 DAS	863.222	1	Trans->Pheno
C01p08890.1_BnaDAR	estimated biovolume at 10 DAS	439.819	1	Trans->Pheno
C07p57790.1_BnaDAR	plant height at 10DAS	0.753393	1	Trans->Pheno
C03p28650.1_BnaDAR	plant height at 10DAS	0.593931	1	Trans->Pheno
A03p39940.1_BnaDAR	plant height at 10DAS	0.519613	1	Trans->Pheno
C05p04210.1_BnaDAR	plant height at 10DAS	0.47104	1	Trans->Pheno
A03p59730.1_BnaDAR	plant height at 10DAS	0.46702	1	Trans->Pheno
A07p36310.1_BnaDAR	plant height at 10DAS	0.45072	1	Trans->Pheno
A03p24060.1_BnaDAR	plant height at 10DAS	0.405245	1	Trans->Pheno
A03p24070.1_BnaDAR	plant height at 10DAS	0.32047	1	Trans->Pheno
A07p28810.1_BnaDAR	plant height at 10DAS	0.311224	1	Trans->Pheno
C01p08760.1_BnaDAR	plant height at 10DAS	0.265269	1	Trans->Pheno
C07p57790.1_BnaDAR	compactness at 13 DAS	3.83157	1	Trans->Pheno
A03p39940.1_BnaDAR	compactness at 13 DAS	2.93375	1	Trans->Pheno
C05p37080.1_BnaDAR	compactness at 13 DAS	1.9905	1	Trans->Pheno
C07p47780.1_BnaDAR	compactness at 13 DAS	1.74026	1	Trans->Pheno
C08p12460.1_BnaDAR	compactness at 13 DAS	1.71884	1	Trans->Pheno
C07p08110.1_BnaDAR	compactness at 13 DAS	1.59484	-1	Trans->Pheno
C09p64620.1_BnaDAR	compactness at 13 DAS	1.24788	1	Trans->Pheno
A09p27850.1_BnaDAR	compactness at 13 DAS	1.17224	1	Trans->Pheno
A03p17220.1_BnaDAR	compactness at 13 DAS	1.14614	1	Trans->Pheno
C07p07020.1_BnaDAR	compactness at 13 DAS	0.856693	1	Trans->Pheno
A05p28550.1_BnaDAR	projected leaf area at 26DAS	9423.61	1	Trans->Pheno
A07p37300.1_BnaDAR	projected leaf area at 26DAS	5179.67	-1	Trans->Pheno
C06p42510.1_BnaDAR	projected leaf area at 26DAS	4306.68	1	Trans->Pheno
C02p16570.1_BnaDAR	projected leaf area at 26DAS	4285.09	1	Trans->Pheno
A10p28380.1_BnaDAR	projected leaf area at 26DAS	4278.39	1	Trans->Pheno
C03p63190.1_BnaDAR	projected leaf area at 26DAS	3852.82	-1	Trans->Pheno
C02p03750.1_BnaDAR	projected leaf area at 26DAS	2917.88	1	Trans->Pheno
C02p39870.1_BnaDAR	projected leaf area at 26DAS	2637.85	1	Trans->Pheno
C06p42520.1_BnaDAR	projected leaf area at 26DAS	2634.41	1	Trans->Pheno
C06p29830.1_BnaDAR	projected leaf area at 26DAS	2540.98	1	Trans->Pheno
C07p57790.1_BnaDAR	colour-related trait at 13 DAS	0.00355072	1	Trans->Pheno
C07p07020.1_BnaDAR	colour-related trait at 13 DAS	0.00238944	1	Trans->Pheno
A03p39940.1_BnaDAR	colour-related trait at 13 DAS	0.00203563	1	Trans->Pheno
A01p07860.1_BnaDAR	colour-related trait at 13 DAS	0.00193811	1	Trans->Pheno
C07p47780.1_BnaDAR	colour-related trait at 13 DAS	0.00166801	1	Trans->Pheno
A07p36310.1_BnaDAR	colour-related trait at 13 DAS	0.00132767	1	Trans->Pheno
C03p28650.1_BnaDAR	colour-related trait at 13 DAS	0.0012916	1	Trans->Pheno
C04p09090.1_BnaDAR	colour-related trait at 13 DAS	0.0010417	-1	Trans->Pheno
A03p24070.1_BnaDAR	colour-related trait at 13 DAS	0.00103464	1	Trans->Pheno
A02p00340.1_BnaDAR	colour-related trait at 13 DAS	0.000831899	1	Trans->Pheno
A02p05260.1_BnaDAR	Lysine	0.0224117	-1	Trans->Meta
A10p22640.1_BnaDAR	Lysine	0.0189521	1	Trans->Meta
C09p60580.1_BnaDAR	Lysine	0.0177126	-1	Trans->Meta
A09p19780.1_BnaDAR	Lysine	0.0130332	1	Trans->Meta
C05p50790.1_BnaDAR	Lysine	0.0122507	1	Trans->Meta
A02p38070.1_BnaDAR	Lysine	0.0120278	1	Trans->Meta
C01p05760.1_BnaDAR	Lysine	0.00928634	1	Trans->Meta
C04p60120.1_BnaDAR	Lysine	0.00887239	1	Trans->Meta
A06p46080.1_BnaDAR	Lysine	0.00852929	1	Trans->Meta
C03p89330.1_BnaDAR	Lysine	0.00759501	1	Trans->Meta
A02p05260.1_BnaDAR	Tyrosine	0.00874786	-1	Trans->Meta
C09p60580.1_BnaDAR	Tyrosine	0.00290511	-1	Trans->Meta
A09p16860.1_BnaDAR	Tyrosine	0.00266375	1	Trans->Meta
A06p36160.1_BnaDAR	Tyrosine	0.00263293	-1	Trans->Meta
C02p12570.1_BnaDAR	Tyrosine	0.00230316	1	Trans->Meta
C06p49920.1_BnaDAR	Tyrosine	0.00188616	1	Trans->Meta
A10p04530.1_BnaDAR	Tyrosine	0.00178906	1	Trans->Meta
A09p25780.1_BnaDAR	Tyrosine	0.00156564	1	Trans->Meta
A05p11750.1_BnaDAR	Tyrosine	0.00138247	-1	Trans->Meta
C05p37220.1_BnaDAR	Tyrosine	0.00105502	-1	Trans->Meta
